# Supplementary material for: Electromagnetic force investigation of electromagnets with variable pole area in an electromagnetic diaphragm pump
Source: PLoS One. 2023 Oct 12;18(10):e0292685. doi: 10.1371/journal.pone.0292685 (PMC10569539; doi:10.1371/journal.pone.0292685)
Supplement: S1 File — (XLSX) [file pone.0292685.s001.xlsx]

## Sheet: Sheet1
	The working air gap between the outer armature and the iron core (mm)	Calculated electromagnetic force of the electromagnet with variable pole area (N)		Tested electromagnetic force of the electromagnet with variable pole area (N)
	0	154.7		145.8
	0.2	154.7		132.7
	0.4	104		92.9
	0.6	76		69.3
	0.8	57.2		53
	1	43.9		41
	1.2	34	68	32	63.8
	1.4		55.7		52
	1.6		46.5		43.6
	1.8		38.6		36.5
	2		32.2		30.7
