# Supplementary material for: Electromagnetic force investigation of electromagnets with variable pole area in an electromagnetic diaphragm pump
Source: PLoS One. 2023 Oct 12;18(10):e0292685. doi: 10.1371/journal.pone.0292685 (PMC10569539; doi:10.1371/journal.pone.0292685)
Supplement: S2 File — (XLSX) [file pone.0292685.s002.xlsx]

## Sheet: Sheet1
	Working air gap (mm)	Tested electromagnetic force of the electromagnet with variable pole area (N)		Tested electromagnetic force of the planar pole electromagnet (N)
	0	145.8		187.7
	0.2	132.7		146.4
	0.4	92.9		117.7
	0.6	69.3		94.3
	0.8	53		76.9
	1	41		62.6
	1.2	32	63.8	51.2
	1.4		52	42.3
	1.6		43.6	34.4
	1.8		36.5	28.2
	2		30.7	23.2
