# Supplementary material for: Electromagnetic force investigation of electromagnets with variable pole area in an electromagnetic diaphragm pump
Source: PLoS One. 2023 Oct 12;18(10):e0292685. doi: 10.1371/journal.pone.0292685 (PMC10569539; doi:10.1371/journal.pone.0292685)
Supplement: S3 File — (XLSX) [file pone.0292685.s003.xlsx]

## Sheet: Sheet1
	Working air gap (mm)	Deviation (%)
	0	-22.3
	0.2	-9.4
	0.4	-21
	0.6	-26.5
	0.8	-31
	1	-34.5
	1.2	-37.5	24.6
	1.4		22.9
	1.6		26.7
	1.8		29.4
	2		32.3
